# Supplementary material for: Inhibitory Effect of Curcumin-Inspired Derivatives on Tyrosinase Activity and Melanogenesis
Source: Molecules. 2022 Nov 16;27(22):7942. doi: 10.3390/molecules27227942 (PMC9695798; doi:10.3390/molecules27227942)
Supplement: Supplementary file 1 [file molecules-27-07942-s001.zip]

Archive with 1 entries (1 files):
- molecules-1997294-supplementary.pdf
